# Supplementary material for: Risk factors for COVID-19 among healthcare workers. A protocol for a systematic review and meta-analysis
Source: PLoS One. 2021 May 4;16(5):e0250958. doi: 10.1371/journal.pone.0250958 (PMC8096084; doi:10.1371/journal.pone.0250958)
Supplement: S1 File — (XLSX) [file pone.0250958.s002.xlsx]

## Sheet: Data Extraction Sheet
Authors' first name	Publication date (MM/YR)	Location	Study design	Sample size	Number of cases for binary data	Number of controls/ comparators	COVID-19 prevalence	Risk factors	Number of HCW with risk factor and outcome	Number of HCW without risk factor with the outcome	Measure of association calculated	Means and standard deviations for continous data	Other important information
